# Supplementary material for: The relationship between otitis media and gastroesophageal reflux disease: A 2-sample Mendelian randomization analysis
Source: Medicine (Baltimore). 2025 Oct 17;104(42):e44848. doi: 10.1097/MD.0000000000044848 (PMC12537196; doi:10.1097/MD.0000000000044848)
Supplement: Supplementary file 1 [file medi-104-e44848-s001.xlsx]

## Sheet: Sheet1
	SNP	effect_allele.exposure	other_allele.exposure	effect_allele.outcome	other_allele.outcome	beta.exposure	beta.outcome	eaf.exposure	eaf.outcome	remove	palindromic	ambiguous	id.outcome	chr	pos	se.outcome	samplesize.outcome	pval.outcome	outcome	originalname.outcome	outcome.deprecated	mr_keep.outcome	data_source.outcome	se.exposure	pval.exposure	exposure	mr_keep.exposure	pval_origin.exposure	id.exposure	data_source.exposure	action	mr_keep
1	rs10010963	C	T	C	T	0.0269803	0.0535	0.383567	0.3336	FALSE	FALSE	FALSE	finn-b-H8_SUP_OTINAS	4	159839313	0.0761	NA	0.4821	Suppurative otitis media, unspecified || id:finn-b-H8_SUP_OTINAS	Suppurative otitis media, unspecified	Suppurative otitis media, unspecified || ||	TRUE	igd	0.00494665	4.92e-08	exposure2.txt	TRUE	reported	rb4VGr	textfile	2	TRUE
2	rs1011407	A	G	A	G	0.0420618	-0.0591	0.878372	0.91727	FALSE	FALSE	FALSE	finn-b-H8_SUP_OTINAS	2	60665768	0.1303	NA	0.649901	Suppurative otitis media, unspecified || id:finn-b-H8_SUP_OTINAS	Suppurative otitis media, unspecified	Suppurative otitis media, unspecified || ||	TRUE	igd	0.00735917	1.09e-08	exposure2.txt	TRUE	reported	rb4VGr	textfile	2	TRUE
3	rs10133111	G	A	G	A	-0.0417875	0.1577	0.837004	0.7796	FALSE	FALSE	FALSE	finn-b-H8_SUP_OTINAS	14	103377321	0.0868	NA	0.0691799	Suppurative otitis media, unspecified || id:finn-b-H8_SUP_OTINAS	Suppurative otitis media, unspecified	Suppurative otitis media, unspecified || ||	TRUE	igd	0.00650789	1.35e-10	exposure2.txt	TRUE	reported	rb4VGr	textfile	2	TRUE
4	rs1021363	A	G	A	G	0.031217	-0.0741	0.358008	0.2753	FALSE	FALSE	FALSE	finn-b-H8_SUP_OTINAS	10	106610839	0.0806	NA	0.3574	Suppurative otitis media, unspecified || id:finn-b-H8_SUP_OTINAS	Suppurative otitis media, unspecified	Suppurative otitis media, unspecified || ||	TRUE	igd	0.00502204	5.1e-10	exposure2.txt	TRUE	reported	rb4VGr	textfile	2	TRUE
5	rs10242223	A	G	A	G	0.028221	-0.0262	0.330202	0.3184	FALSE	FALSE	FALSE	finn-b-H8_SUP_OTINAS	7	3521573	0.077	NA	0.733301	Suppurative otitis media, unspecified || id:finn-b-H8_SUP_OTINAS	Suppurative otitis media, unspecified	Suppurative otitis media, unspecified || ||	TRUE	igd	0.00513068	3.79e-08	exposure2.txt	TRUE	reported	rb4VGr	textfile	2	TRUE
6	rs10837002	C	G	C	G	-0.0276491	0.1322	0.64878	0.681	FALSE	TRUE	FALSE	finn-b-H8_SUP_OTINAS	11	38565727	0.0769	NA	0.0854201	Suppurative otitis media, unspecified || id:finn-b-H8_SUP_OTINAS	Suppurative otitis media, unspecified	Suppurative otitis media, unspecified || ||	TRUE	igd	0.00503665	4.03e-08	exposure2.txt	TRUE	reported	rb4VGr	textfile	2	TRUE
7	rs11762636	C	A	C	A	0.0514827	0.109	0.819718	0.7245	FALSE	FALSE	FALSE	finn-b-H8_SUP_OTINAS	7	2061111	0.0799	NA	0.1728	Suppurative otitis media, unspecified || id:finn-b-H8_SUP_OTINAS	Suppurative otitis media, unspecified	Suppurative otitis media, unspecified || ||	TRUE	igd	0.00625598	1.88e-16	exposure2.txt	TRUE	reported	rb4VGr	textfile	2	TRUE
8	rs11953061	C	T	C	T	-0.0281599	0.0059	0.661092	0.6245	FALSE	FALSE	FALSE	finn-b-H8_SUP_OTINAS	5	120144025	0.0741	NA	0.937	Suppurative otitis media, unspecified || id:finn-b-H8_SUP_OTINAS	Suppurative otitis media, unspecified	Suppurative otitis media, unspecified || ||	TRUE	igd	0.00508694	3.1e-08	exposure2.txt	TRUE	reported	rb4VGr	textfile	2	TRUE
9	rs12204714	C	T	C	T	0.028817	-0.1571	0.367777	0.369	FALSE	FALSE	FALSE	finn-b-H8_SUP_OTINAS	6	152235339	0.0743	NA	0.0344001	Suppurative otitis media, unspecified || id:finn-b-H8_SUP_OTINAS	Suppurative otitis media, unspecified	Suppurative otitis media, unspecified || ||	TRUE	igd	0.00499422	7.92e-09	exposure2.txt	TRUE	reported	rb4VGr	textfile	2	TRUE
10	rs12357321	G	A	G	A	-0.0317159	-0.0559	0.688913	0.7026	FALSE	FALSE	FALSE	finn-b-H8_SUP_OTINAS	10	21790476	0.0786	NA	0.4772	Suppurative otitis media, unspecified || id:finn-b-H8_SUP_OTINAS	Suppurative otitis media, unspecified	Suppurative otitis media, unspecified || ||	TRUE	igd	0.00523077	1.33e-09	exposure2.txt	TRUE	reported	rb4VGr	textfile	2	TRUE
11	rs12453010	C	T	C	T	-0.0296967	-0.0583	0.605197	0.6308	FALSE	FALSE	FALSE	finn-b-H8_SUP_OTINAS	17	50316131	0.0744	NA	0.4328	Suppurative otitis media, unspecified || id:finn-b-H8_SUP_OTINAS	Suppurative otitis media, unspecified	Suppurative otitis media, unspecified || ||	TRUE	igd	0.00493315	1.75e-09	exposure2.txt	TRUE	reported	rb4VGr	textfile	2	TRUE
12	rs12598916	C	G	C	G	0.0332614	0.0959	0.725202	0.739	FALSE	TRUE	FALSE	finn-b-H8_SUP_OTINAS	16	60658751	0.0818	NA	0.2406	Suppurative otitis media, unspecified || id:finn-b-H8_SUP_OTINAS	Suppurative otitis media, unspecified	Suppurative otitis media, unspecified || ||	TRUE	igd	0.00539171	6.87e-10	exposure2.txt	TRUE	reported	rb4VGr	textfile	2	TRUE
13	rs12967855	A	G	A	G	0.0365451	-0.1119	0.329565	0.266	FALSE	FALSE	FALSE	finn-b-H8_SUP_OTINAS	18	35138245	0.0815	NA	0.1696	Suppurative otitis media, unspecified || id:finn-b-H8_SUP_OTINAS	Suppurative otitis media, unspecified	Suppurative otitis media, unspecified || ||	TRUE	igd	0.00513354	1.09e-12	exposure2.txt	TRUE	reported	rb4VGr	textfile	2	TRUE
14	rs12997558	G	A	G	A	-0.0278184	0.2126	0.641249	0.6443	FALSE	FALSE	FALSE	finn-b-H8_SUP_OTINAS	2	41704580	0.0749	NA	0.00452501	Suppurative otitis media, unspecified || id:finn-b-H8_SUP_OTINAS	Suppurative otitis media, unspecified	Suppurative otitis media, unspecified || ||	TRUE	igd	0.00502214	3.04e-08	exposure2.txt	TRUE	reported	rb4VGr	textfile	2	TRUE
15	rs13107325	C	T	C	T	-0.0701443	-0.2866	0.925555	0.98592	FALSE	FALSE	FALSE	finn-b-H8_SUP_OTINAS	4	103188709	0.3056	NA	0.3484	Suppurative otitis media, unspecified || id:finn-b-H8_SUP_OTINAS	Suppurative otitis media, unspecified	Suppurative otitis media, unspecified || ||	TRUE	igd	0.00918312	2.2e-14	exposure2.txt	TRUE	reported	rb4VGr	textfile	2	TRUE
16	rs1334297	G	A	G	A	0.0387984	0.043	0.265751	0.2699	FALSE	FALSE	FALSE	finn-b-H8_SUP_OTINAS	13	58335375	0.0804	NA	0.5927	Suppurative otitis media, unspecified || id:finn-b-H8_SUP_OTINAS	Suppurative otitis media, unspecified	Suppurative otitis media, unspecified || ||	TRUE	igd	0.00545512	1.14e-12	exposure2.txt	TRUE	reported	rb4VGr	textfile	2	TRUE
17	rs13409451	A	G	A	G	0.0277081	0.0639	0.607597	0.6639	FALSE	FALSE	FALSE	finn-b-H8_SUP_OTINAS	2	144257639	0.0757	NA	0.3982	Suppurative otitis media, unspecified || id:finn-b-H8_SUP_OTINAS	Suppurative otitis media, unspecified	Suppurative otitis media, unspecified || ||	TRUE	igd	0.00493183	1.93e-08	exposure2.txt	TRUE	reported	rb4VGr	textfile	2	TRUE
18	rs1431196	A	G	A	G	-0.0324197	-0.155	0.571568	0.5856	FALSE	FALSE	FALSE	finn-b-H8_SUP_OTINAS	18	50832102	0.073	NA	0.0336504	Suppurative otitis media, unspecified || id:finn-b-H8_SUP_OTINAS	Suppurative otitis media, unspecified	Suppurative otitis media, unspecified || ||	TRUE	igd	0.00486448	2.65e-11	exposure2.txt	TRUE	reported	rb4VGr	textfile	2	TRUE
19	rs1479405	C	T	C	T	-0.0314843	-0.0781	0.6783	0.7014	FALSE	FALSE	FALSE	finn-b-H8_SUP_OTINAS	12	15387519	0.0784	NA	0.3196	Suppurative otitis media, unspecified || id:finn-b-H8_SUP_OTINAS	Suppurative otitis media, unspecified	Suppurative otitis media, unspecified || ||	TRUE	igd	0.0051514	9.85e-10	exposure2.txt	TRUE	reported	rb4VGr	textfile	2	TRUE
20	rs1510719	T	C	T	C	0.0388844	-0.0335	0.616561	0.637	FALSE	FALSE	FALSE	finn-b-H8_SUP_OTINAS	4	140938116	0.0748	NA	0.6541	Suppurative otitis media, unspecified || id:finn-b-H8_SUP_OTINAS	Suppurative otitis media, unspecified	Suppurative otitis media, unspecified || ||	TRUE	igd	0.00494701	3.84e-15	exposure2.txt	TRUE	reported	rb4VGr	textfile	2	TRUE
21	rs1592757	G	C	G	C	-0.0311051	-0.1207	0.644228	0.6533	FALSE	TRUE	FALSE	finn-b-H8_SUP_OTINAS	5	103889998	0.0754	NA	0.1091	Suppurative otitis media, unspecified || id:finn-b-H8_SUP_OTINAS	Suppurative otitis media, unspecified	Suppurative otitis media, unspecified || ||	TRUE	igd	0.00502465	6e-10	exposure2.txt	TRUE	reported	rb4VGr	textfile	2	TRUE
22	rs1596747	A	G	A	G	-0.0310869	0.0299	0.505864	0.5018	FALSE	FALSE	FALSE	finn-b-H8_SUP_OTINAS	2	193802478	0.0717	NA	0.6767	Suppurative otitis media, unspecified || id:finn-b-H8_SUP_OTINAS	Suppurative otitis media, unspecified	Suppurative otitis media, unspecified || ||	TRUE	igd	0.00480742	1e-10	exposure2.txt	TRUE	reported	rb4VGr	textfile	2	TRUE
23	rs1716171	C	T	C	T	-0.0383981	0.0598	0.209976	0.2118	FALSE	FALSE	FALSE	finn-b-H8_SUP_OTINAS	12	123716376	0.0875	NA	0.4942	Suppurative otitis media, unspecified || id:finn-b-H8_SUP_OTINAS	Suppurative otitis media, unspecified	Suppurative otitis media, unspecified || ||	TRUE	igd	0.00590382	7.82e-11	exposure2.txt	TRUE	reported	rb4VGr	textfile	2	TRUE
24	rs17379561	A	T	A	T	-0.0530714	0.0016	0.855609	0.7765	FALSE	TRUE	FALSE	finn-b-H8_SUP_OTINAS	1	98340139	0.0859	NA	0.9854	Suppurative otitis media, unspecified || id:finn-b-H8_SUP_OTINAS	Suppurative otitis media, unspecified	Suppurative otitis media, unspecified || ||	TRUE	igd	0.00686573	1.08e-14	exposure2.txt	TRUE	reported	rb4VGr	textfile	2	TRUE
25	rs1883842	T	G	T	G	-0.0308332	-0.0111	0.720745	0.8146	FALSE	FALSE	FALSE	finn-b-H8_SUP_OTINAS	20	41223062	0.092	NA	0.9038	Suppurative otitis media, unspecified || id:finn-b-H8_SUP_OTINAS	Suppurative otitis media, unspecified	Suppurative otitis media, unspecified || ||	TRUE	igd	0.00536826	9.27e-09	exposure2.txt	TRUE	reported	rb4VGr	textfile	2	TRUE
26	rs1937450	T	G	T	G	-0.0315845	-0.1076	0.462261	0.4317	FALSE	FALSE	FALSE	finn-b-H8_SUP_OTINAS	1	66478840	0.0724	NA	0.1372	Suppurative otitis media, unspecified || id:finn-b-H8_SUP_OTINAS	Suppurative otitis media, unspecified	Suppurative otitis media, unspecified || ||	TRUE	igd	0.00484484	7.07e-11	exposure2.txt	TRUE	reported	rb4VGr	textfile	2	TRUE
27	rs2016933	C	G	C	G	0.0310253	-0.1071	0.269947	0.2388	FALSE	TRUE	FALSE	finn-b-H8_SUP_OTINAS	3	65653157	0.0847	NA	0.2058	Suppurative otitis media, unspecified || id:finn-b-H8_SUP_OTINAS	Suppurative otitis media, unspecified	Suppurative otitis media, unspecified || ||	TRUE	igd	0.00542056	1.04e-08	exposure2.txt	TRUE	reported	rb4VGr	textfile	2	TRUE
28	rs2023878	C	T	C	T	0.0362846	0.2273	0.807623	0.74	FALSE	FALSE	FALSE	finn-b-H8_SUP_OTINAS	19	18834124	0.0817	NA	0.00541402	Suppurative otitis media, unspecified || id:finn-b-H8_SUP_OTINAS	Suppurative otitis media, unspecified	Suppurative otitis media, unspecified || ||	TRUE	igd	0.00611913	3.04e-09	exposure2.txt	TRUE	reported	rb4VGr	textfile	2	TRUE
29	rs2164300	C	T	C	T	0.0264751	-0.0469	0.476721	0.5305	FALSE	FALSE	FALSE	finn-b-H8_SUP_OTINAS	4	67813017	0.0719	NA	0.514301	Suppurative otitis media, unspecified || id:finn-b-H8_SUP_OTINAS	Suppurative otitis media, unspecified	Suppurative otitis media, unspecified || ||	TRUE	igd	0.00482677	4.13e-08	exposure2.txt	TRUE	reported	rb4VGr	textfile	2	TRUE
30	rs2240326	G	A	G	A	0.0471681	0.0866	0.526225	0.4571	FALSE	FALSE	FALSE	finn-b-H8_SUP_OTINAS	3	50128386	0.0718	NA	0.2279	Suppurative otitis media, unspecified || id:finn-b-H8_SUP_OTINAS	Suppurative otitis media, unspecified	Suppurative otitis media, unspecified || ||	TRUE	igd	0.00481335	1.13e-22	exposure2.txt	TRUE	reported	rb4VGr	textfile	2	TRUE
31	rs2613505	C	T	C	T	-0.0387803	0.0733	0.19951	0.14	FALSE	FALSE	FALSE	finn-b-H8_SUP_OTINAS	1	72835410	0.1034	NA	0.4785	Suppurative otitis media, unspecified || id:finn-b-H8_SUP_OTINAS	Suppurative otitis media, unspecified	Suppurative otitis media, unspecified || ||	TRUE	igd	0.00601874	1.17e-10	exposure2.txt	TRUE	reported	rb4VGr	textfile	2	TRUE
32	rs2734839	C	T	C	T	0.0283478	0.0297	0.393307	0.479	FALSE	FALSE	FALSE	finn-b-H8_SUP_OTINAS	11	113286490	0.0719	NA	0.679499	Suppurative otitis media, unspecified || id:finn-b-H8_SUP_OTINAS	Suppurative otitis media, unspecified	Suppurative otitis media, unspecified || ||	TRUE	igd	0.00492778	8.79e-09	exposure2.txt	TRUE	reported	rb4VGr	textfile	2	TRUE
33	rs2744961	C	T	C	T	-0.0292007	-0.116	0.641563	0.6517	FALSE	FALSE	FALSE	finn-b-H8_SUP_OTINAS	6	34655000	0.076	NA	0.1267	Suppurative otitis media, unspecified || id:finn-b-H8_SUP_OTINAS	Suppurative otitis media, unspecified	Suppurative otitis media, unspecified || ||	TRUE	igd	0.00501549	5.81e-09	exposure2.txt	TRUE	reported	rb4VGr	textfile	2	TRUE
34	rs2782641	G	A	G	A	-0.0270882	-0.0878	0.387331	0.3933	FALSE	FALSE	FALSE	finn-b-H8_SUP_OTINAS	1	44013355	0.0736	NA	0.2328	Suppurative otitis media, unspecified || id:finn-b-H8_SUP_OTINAS	Suppurative otitis media, unspecified	Suppurative otitis media, unspecified || ||	TRUE	igd	0.00494583	4.33e-08	exposure2.txt	TRUE	reported	rb4VGr	textfile	2	TRUE
35	rs2834005	T	C	T	C	-0.0296997	0.0606	0.685	0.728	FALSE	FALSE	FALSE	finn-b-H8_SUP_OTINAS	21	34291708	0.0803	NA	0.451	Suppurative otitis media, unspecified || id:finn-b-H8_SUP_OTINAS	Suppurative otitis media, unspecified	Suppurative otitis media, unspecified || ||	TRUE	igd	0.0051734	9.42e-09	exposure2.txt	TRUE	reported	rb4VGr	textfile	2	TRUE
36	rs2838771	G	C	G	C	0.0280984	0.0969	0.353279	0.29	FALSE	TRUE	FALSE	finn-b-H8_SUP_OTINAS	21	46501576	0.0792	NA	0.2214	Suppurative otitis media, unspecified || id:finn-b-H8_SUP_OTINAS	Suppurative otitis media, unspecified	Suppurative otitis media, unspecified || ||	TRUE	igd	0.00506572	2.91e-08	exposure2.txt	TRUE	reported	rb4VGr	textfile	2	TRUE
37	rs324769	C	T	C	T	0.0267699	-0.0782	0.550821	0.3876	FALSE	FALSE	FALSE	finn-b-H8_SUP_OTINAS	12	83969240	0.0735	NA	0.2871	Suppurative otitis media, unspecified || id:finn-b-H8_SUP_OTINAS	Suppurative otitis media, unspecified	Suppurative otitis media, unspecified || ||	TRUE	igd	0.00483328	3.05e-08	exposure2.txt	TRUE	reported	rb4VGr	textfile	2	TRUE
38	rs329122	G	A	G	A	0.0289529	0.034	0.580369	0.5795	FALSE	FALSE	FALSE	finn-b-H8_SUP_OTINAS	5	133864599	0.0728	NA	0.640801	Suppurative otitis media, unspecified || id:finn-b-H8_SUP_OTINAS	Suppurative otitis media, unspecified	Suppurative otitis media, unspecified || ||	TRUE	igd	0.00488358	3.05e-09	exposure2.txt	TRUE	reported	rb4VGr	textfile	2	TRUE
39	rs3766823	G	A	G	A	-0.0393599	-0.055	0.828533	0.7807	FALSE	FALSE	FALSE	finn-b-H8_SUP_OTINAS	1	32197257	0.0862	NA	0.5233	Suppurative otitis media, unspecified || id:finn-b-H8_SUP_OTINAS	Suppurative otitis media, unspecified	Suppurative otitis media, unspecified || ||	TRUE	igd	0.00638545	7.09e-10	exposure2.txt	TRUE	reported	rb4VGr	textfile	2	TRUE
40	rs3828917	G	T	G	T	-0.0671113	0.0212	0.958174	0.98442	FALSE	FALSE	FALSE	finn-b-H8_SUP_OTINAS	6	31465917	0.2885	NA	0.9415	Suppurative otitis media, unspecified || id:finn-b-H8_SUP_OTINAS	Suppurative otitis media, unspecified	Suppurative otitis media, unspecified || ||	TRUE	igd	0.0120054	2.27e-08	exposure2.txt	TRUE	reported	rb4VGr	textfile	2	TRUE
41	rs4300861	C	T	C	T	-0.0307132	0.1223	0.61792	0.5619	FALSE	FALSE	FALSE	finn-b-H8_SUP_OTINAS	2	22549441	0.0724	NA	0.0913103	Suppurative otitis media, unspecified || id:finn-b-H8_SUP_OTINAS	Suppurative otitis media, unspecified	Suppurative otitis media, unspecified || ||	TRUE	igd	0.00494886	5.43e-10	exposure2.txt	TRUE	reported	rb4VGr	textfile	2	TRUE
42	rs4713692	C	T	C	T	0.0276128	-0.0513	0.632192	0.6133	FALSE	FALSE	FALSE	finn-b-H8_SUP_OTINAS	6	33807638	0.0756	NA	0.497299	Suppurative otitis media, unspecified || id:finn-b-H8_SUP_OTINAS	Suppurative otitis media, unspecified	Suppurative otitis media, unspecified || ||	TRUE	igd	0.00498634	3.07e-08	exposure2.txt	TRUE	reported	rb4VGr	textfile	2	TRUE
43	rs569356	A	G	A	G	0.037919	-0.1235	0.859165	0.8702	FALSE	FALSE	FALSE	finn-b-H8_SUP_OTINAS	1	29136686	0.1077	NA	0.2517	Suppurative otitis media, unspecified || id:finn-b-H8_SUP_OTINAS	Suppurative otitis media, unspecified	Suppurative otitis media, unspecified || ||	TRUE	igd	0.00690971	4.07e-08	exposure2.txt	TRUE	reported	rb4VGr	textfile	2	TRUE
44	rs6711584	G	A	G	A	-0.0322545	-0.0193	0.547981	0.5457	FALSE	FALSE	FALSE	finn-b-H8_SUP_OTINAS	2	104421692	0.0722	NA	0.7894	Suppurative otitis media, unspecified || id:finn-b-H8_SUP_OTINAS	Suppurative otitis media, unspecified	Suppurative otitis media, unspecified || ||	TRUE	igd	0.00483975	2.66e-11	exposure2.txt	TRUE	reported	rb4VGr	textfile	2	TRUE
45	rs6722661	G	A	G	A	0.0322543	0.0095	0.635331	0.6432	FALSE	FALSE	FALSE	finn-b-H8_SUP_OTINAS	2	100806588	0.0752	NA	0.8998	Suppurative otitis media, unspecified || id:finn-b-H8_SUP_OTINAS	Suppurative otitis media, unspecified	Suppurative otitis media, unspecified || ||	TRUE	igd	0.00500354	1.15e-10	exposure2.txt	TRUE	reported	rb4VGr	textfile	2	TRUE
46	rs6780459	A	T	A	T	-0.0305507	0.0085	0.253378	0.2118	FALSE	TRUE	FALSE	finn-b-H8_SUP_OTINAS	3	104624105	0.0878	NA	0.9233	Suppurative otitis media, unspecified || id:finn-b-H8_SUP_OTINAS	Suppurative otitis media, unspecified	Suppurative otitis media, unspecified || ||	TRUE	igd	0.0055211	3.14e-08	exposure2.txt	TRUE	reported	rb4VGr	textfile	2	TRUE
47	rs7206608	C	G	C	G	-0.0291541	-0.1091	0.677073	0.6473	FALSE	TRUE	FALSE	finn-b-H8_SUP_OTINAS	16	82872628	0.0748	NA	0.1447	Suppurative otitis media, unspecified || id:finn-b-H8_SUP_OTINAS	Suppurative otitis media, unspecified	Suppurative otitis media, unspecified || ||	TRUE	igd	0.00514501	1.46e-08	exposure2.txt	TRUE	reported	rb4VGr	textfile	2	TRUE
48	rs7241572	G	A	G	A	-0.0365511	-0.0773	0.790899	0.7832	FALSE	FALSE	FALSE	finn-b-H8_SUP_OTINAS	18	77580712	0.0873	NA	0.376	Suppurative otitis media, unspecified || id:finn-b-H8_SUP_OTINAS	Suppurative otitis media, unspecified	Suppurative otitis media, unspecified || ||	TRUE	igd	0.00597464	9.49e-10	exposure2.txt	TRUE	reported	rb4VGr	textfile	2	TRUE
49	rs7527682	A	G	A	G	0.026684	0.0367	0.46275	0.3769	FALSE	FALSE	FALSE	finn-b-H8_SUP_OTINAS	1	189172684	0.074	NA	0.619699	Suppurative otitis media, unspecified || id:finn-b-H8_SUP_OTINAS	Suppurative otitis media, unspecified	Suppurative otitis media, unspecified || ||	TRUE	igd	0.00482174	3.13e-08	exposure2.txt	TRUE	reported	rb4VGr	textfile	2	TRUE
50	rs7541875	A	G	A	G	-0.0273972	-0.0915	0.573931	0.6162	FALSE	FALSE	FALSE	finn-b-H8_SUP_OTINAS	1	190957589	0.0736	NA	0.2141	Suppurative otitis media, unspecified || id:finn-b-H8_SUP_OTINAS	Suppurative otitis media, unspecified	Suppurative otitis media, unspecified || ||	TRUE	igd	0.00484976	1.61e-08	exposure2.txt	TRUE	reported	rb4VGr	textfile	2	TRUE
51	rs7600261	C	T	C	T	-0.0338034	-0.1152	0.693609	0.6968	FALSE	FALSE	FALSE	finn-b-H8_SUP_OTINAS	2	212622818	0.0784	NA	0.142	Suppurative otitis media, unspecified || id:finn-b-H8_SUP_OTINAS	Suppurative otitis media, unspecified	Suppurative otitis media, unspecified || ||	TRUE	igd	0.00522051	9.47e-11	exposure2.txt	TRUE	reported	rb4VGr	textfile	2	TRUE
52	rs7612999	G	A	G	A	-0.0305231	-0.0508	0.754662	0.7677	FALSE	FALSE	FALSE	finn-b-H8_SUP_OTINAS	3	35678337	0.0858	NA	0.553701	Suppurative otitis media, unspecified || id:finn-b-H8_SUP_OTINAS	Suppurative otitis media, unspecified	Suppurative otitis media, unspecified || ||	TRUE	igd	0.00559546	4.9e-08	exposure2.txt	TRUE	reported	rb4VGr	textfile	2	TRUE
53	rs761777	A	G	A	G	-0.0345341	-0.0656	0.745966	0.726	FALSE	FALSE	FALSE	finn-b-H8_SUP_OTINAS	10	134938075	0.0807	NA	0.4161	Suppurative otitis media, unspecified || id:finn-b-H8_SUP_OTINAS	Suppurative otitis media, unspecified	Suppurative otitis media, unspecified || ||	TRUE	igd	0.00554469	4.71e-10	exposure2.txt	TRUE	reported	rb4VGr	textfile	2	TRUE
54	rs7675588	C	A	C	A	0.0335228	-0.0517	0.205365	0.1663	FALSE	FALSE	FALSE	finn-b-H8_SUP_OTINAS	4	80734978	0.0954	NA	0.5876	Suppurative otitis media, unspecified || id:finn-b-H8_SUP_OTINAS	Suppurative otitis media, unspecified	Suppurative otitis media, unspecified || ||	TRUE	igd	0.00595438	1.8e-08	exposure2.txt	TRUE	reported	rb4VGr	textfile	2	TRUE
55	rs7685686	A	G	A	G	0.0279222	0.0374	0.577647	0.4749	FALSE	FALSE	FALSE	finn-b-H8_SUP_OTINAS	4	3207142	0.0721	NA	0.6039	Suppurative otitis media, unspecified || id:finn-b-H8_SUP_OTINAS	Suppurative otitis media, unspecified	Suppurative otitis media, unspecified || ||	TRUE	igd	0.00489192	1.14e-08	exposure2.txt	TRUE	reported	rb4VGr	textfile	2	TRUE
56	rs773109	G	A	G	A	0.0380572	0.0716	0.664731	0.6976	FALSE	FALSE	FALSE	finn-b-H8_SUP_OTINAS	12	56374695	0.0786	NA	0.3626	Suppurative otitis media, unspecified || id:finn-b-H8_SUP_OTINAS	Suppurative otitis media, unspecified	Suppurative otitis media, unspecified || ||	TRUE	igd	0.00510213	8.71e-14	exposure2.txt	TRUE	reported	rb4VGr	textfile	2	TRUE
57	rs7942368	C	T	C	T	0.0339683	-0.1337	0.785341	0.7925	FALSE	FALSE	FALSE	finn-b-H8_SUP_OTINAS	11	76465362	0.0887	NA	0.1319	Suppurative otitis media, unspecified || id:finn-b-H8_SUP_OTINAS	Suppurative otitis media, unspecified	Suppurative otitis media, unspecified || ||	TRUE	igd	0.00591917	9.54e-09	exposure2.txt	TRUE	reported	rb4VGr	textfile	2	TRUE
58	rs903678	G	A	G	A	-0.0277378	-0.0002	0.660588	0.7052	FALSE	FALSE	FALSE	finn-b-H8_SUP_OTINAS	1	201809918	0.0783	NA	0.9975	Suppurative otitis media, unspecified || id:finn-b-H8_SUP_OTINAS	Suppurative otitis media, unspecified	Suppurative otitis media, unspecified || ||	TRUE	igd	0.00508463	4.89e-08	exposure2.txt	TRUE	reported	rb4VGr	textfile	2	TRUE
59	rs9372625	G	A	G	A	0.037727	0.037	0.616958	0.6806	FALSE	FALSE	FALSE	finn-b-H8_SUP_OTINAS	6	98344031	0.077	NA	0.6306	Suppurative otitis media, unspecified || id:finn-b-H8_SUP_OTINAS	Suppurative otitis media, unspecified	Suppurative otitis media, unspecified || ||	TRUE	igd	0.0049537	2.62e-14	exposure2.txt	TRUE	reported	rb4VGr	textfile	2	TRUE
60	rs9373363	A	G	A	G	0.0326836	-0.0139	0.746369	0.6672	FALSE	FALSE	FALSE	finn-b-H8_SUP_OTINAS	6	143150043	0.0763	NA	0.8557	Suppurative otitis media, unspecified || id:finn-b-H8_SUP_OTINAS	Suppurative otitis media, unspecified	Suppurative otitis media, unspecified || ||	TRUE	igd	0.00555966	4.13e-09	exposure2.txt	TRUE	reported	rb4VGr	textfile	2	TRUE
61	rs9396740	G	A	G	A	0.031493	-0.0584	0.751206	0.7961	FALSE	FALSE	FALSE	finn-b-H8_SUP_OTINAS	6	17023108	0.0896	NA	0.5145	Suppurative otitis media, unspecified || id:finn-b-H8_SUP_OTINAS	Suppurative otitis media, unspecified	Suppurative otitis media, unspecified || ||	TRUE	igd	0.0055587	1.47e-08	exposure2.txt	TRUE	reported	rb4VGr	textfile	2	TRUE
62	rs942065	G	A	G	A	-0.0307384	-0.1742	0.365955	0.3727	FALSE	FALSE	FALSE	finn-b-H8_SUP_OTINAS	14	94032065	0.0744	NA	0.0191898	Suppurative otitis media, unspecified || id:finn-b-H8_SUP_OTINAS	Suppurative otitis media, unspecified	Suppurative otitis media, unspecified || ||	TRUE	igd	0.00500925	8.45e-10	exposure2.txt	TRUE	reported	rb4VGr	textfile	2	TRUE
63	rs9529055	G	A	G	A	-0.0266604	0.0477	0.524367	0.4714	FALSE	FALSE	FALSE	finn-b-H8_SUP_OTINAS	13	66957533	0.0719	NA	0.5072	Suppurative otitis media, unspecified || id:finn-b-H8_SUP_OTINAS	Suppurative otitis media, unspecified	Suppurative otitis media, unspecified || ||	TRUE	igd	0.00481637	3.11e-08	exposure2.txt	TRUE	reported	rb4VGr	textfile	2	TRUE
64	rs9542729	C	G	C	G	0.0363194	0.0293	0.79756	0.728	FALSE	TRUE	FALSE	finn-b-H8_SUP_OTINAS	13	31833578	0.0805	NA	0.7157	Suppurative otitis media, unspecified || id:finn-b-H8_SUP_OTINAS	Suppurative otitis media, unspecified	Suppurative otitis media, unspecified || ||	TRUE	igd	0.00599914	1.41e-09	exposure2.txt	TRUE	reported	rb4VGr	textfile	2	TRUE
65	rs9615905	C	T	C	T	-0.0275657	-0.0056	0.541807	0.5649	FALSE	FALSE	FALSE	finn-b-H8_SUP_OTINAS	22	48875699	0.0721	NA	0.9378	Suppurative otitis media, unspecified || id:finn-b-H8_SUP_OTINAS	Suppurative otitis media, unspecified	Suppurative otitis media, unspecified || ||	TRUE	igd	0.0048378	1.21e-08	exposure2.txt	TRUE	reported	rb4VGr	textfile	2	TRUE
66	rs9636202	G	A	G	A	0.035044	-0.0263	0.73337	0.7785	FALSE	FALSE	FALSE	finn-b-H8_SUP_OTINAS	19	18449238	0.0869	NA	0.7623	Suppurative otitis media, unspecified || id:finn-b-H8_SUP_OTINAS	Suppurative otitis media, unspecified	Suppurative otitis media, unspecified || ||	TRUE	igd	0.00547191	1.51e-10	exposure2.txt	TRUE	reported	rb4VGr	textfile	2	TRUE
67	rs9940128	G	A	G	A	-0.0332513	8e-04	0.578245	0.5713	FALSE	FALSE	FALSE	finn-b-H8_SUP_OTINAS	16	53800754	0.0724	NA	0.9914	Suppurative otitis media, unspecified || id:finn-b-H8_SUP_OTINAS	Suppurative otitis media, unspecified	Suppurative otitis media, unspecified || ||	TRUE	igd	0.00486305	8.06e-12	exposure2.txt	TRUE	reported	rb4VGr	textfile	2	TRUE

## Sheet: Sheet2
	SNP	effect_allele.exposure	other_allele.exposure	eaf.exposure	beta.exposure	se.exposure	pval.exposure	exposure	mr_keep.exposure	pval_origin.exposure	id.exposure	F
1	rs12357321	G	A	0.688913	-0.0317159	0.00523077	1.33e-09	exposure	TRUE	reported	ESy0vA	36.7641
2	rs1021363	A	G	0.358008	0.031217	0.00502204	5.1e-10	exposure	TRUE	reported	ESy0vA	38.6387
3	rs761777	A	G	0.745966	-0.0345341	0.00554469	4.71e-10	exposure	TRUE	reported	ESy0vA	38.792
4	rs10837002	C	G	0.64878	-0.0276491	0.00503665	4.03e-08	exposure	TRUE	reported	ESy0vA	30.1355
5	rs7942368	C	T	0.785341	0.0339683	0.00591917	9.54e-09	exposure	TRUE	reported	ESy0vA	32.9325
6	rs2734839	C	T	0.393307	0.0283478	0.00492778	8.79e-09	exposure	TRUE	reported	ESy0vA	33.093
7	rs1479405	C	T	0.6783	-0.0314843	0.0051514	9.85e-10	exposure	TRUE	reported	ESy0vA	37.354
8	rs773109	G	A	0.664731	0.0380572	0.00510213	8.71e-14	exposure	TRUE	reported	ESy0vA	55.6378
9	rs324769	C	T	0.550821	0.0267699	0.00483328	3.05e-08	exposure	TRUE	reported	ESy0vA	30.6769
10	rs1716171	C	T	0.209976	-0.0383981	0.00590382	7.82e-11	exposure	TRUE	reported	ESy0vA	42.3012
11	rs9542729	C	G	0.79756	0.0363194	0.00599914	1.41e-09	exposure	TRUE	reported	ESy0vA	36.6521
12	rs1334297	G	A	0.265751	0.0387984	0.00545512	1.14e-12	exposure	TRUE	reported	ESy0vA	50.5846
13	rs9529055	G	A	0.524367	-0.0266604	0.00481637	3.11e-08	exposure	TRUE	reported	ESy0vA	30.6405
14	rs9517313	G	C	0.616783	-0.0331144	0.00494054	2.05e-11	exposure	TRUE	reported	ESy0vA	44.9246
15	rs957345	C	G	0.459765	-0.0290528	0.00482393	1.72e-09	exposure	TRUE	reported	ESy0vA	36.2722
16	rs942065	G	A	0.365955	-0.0307384	0.00500925	8.45e-10	exposure	TRUE	reported	ESy0vA	37.6544
17	rs10133111	G	A	0.837004	-0.0417875	0.00650789	1.35e-10	exposure	TRUE	reported	ESy0vA	41.2299
18	rs9940128	G	A	0.578245	-0.0332513	0.00486305	8.06e-12	exposure	TRUE	reported	ESy0vA	46.7519
19	rs12598916	C	G	0.725202	0.0332614	0.00539171	6.87e-10	exposure	TRUE	reported	ESy0vA	38.0564
20	rs7206608	C	G	0.677073	-0.0291541	0.00514501	1.46e-08	exposure	TRUE	reported	ESy0vA	32.109
21	rs12453010	C	T	0.605197	-0.0296967	0.00493315	1.75e-09	exposure	TRUE	reported	ESy0vA	36.2383
22	rs12967855	A	G	0.329565	0.0365451	0.00513354	1.09e-12	exposure	TRUE	reported	ESy0vA	50.6786
23	rs1431196	A	G	0.571568	-0.0324197	0.00486448	2.65e-11	exposure	TRUE	reported	ESy0vA	44.4166
24	rs7241572	G	A	0.790899	-0.0365511	0.00597464	9.49e-10	exposure	TRUE	reported	ESy0vA	37.4263
25	rs9636202	G	A	0.73337	0.035044	0.00547191	1.51e-10	exposure	TRUE	reported	ESy0vA	41.0155
26	rs2023878	C	T	0.807623	0.0362846	0.00611913	3.04e-09	exposure	TRUE	reported	ESy0vA	35.1613
27	rs569356	A	G	0.859165	0.037919	0.00690971	4.07e-08	exposure	TRUE	reported	ESy0vA	30.1158
28	rs3766823	G	A	0.828533	-0.0393599	0.00638545	7.09e-10	exposure	TRUE	reported	ESy0vA	37.9948
29	rs2782641	G	A	0.387331	-0.0270882	0.00494583	4.33e-08	exposure	TRUE	reported	ESy0vA	29.9973
30	rs1937450	T	G	0.462261	-0.0315845	0.00484484	7.07e-11	exposure	TRUE	reported	ESy0vA	42.5
31	rs2613505	C	T	0.19951	-0.0387803	0.00601874	1.17e-10	exposure	TRUE	reported	ESy0vA	41.5155
32	rs17379561	A	T	0.855609	-0.0530714	0.00686573	1.08e-14	exposure	TRUE	reported	ESy0vA	59.7515
33	rs7527682	A	G	0.46275	0.026684	0.00482174	3.13e-08	exposure	TRUE	reported	ESy0vA	30.6263
34	rs7541875	A	G	0.573931	-0.0273972	0.00484976	1.61e-08	exposure	TRUE	reported	ESy0vA	31.9133
35	rs903678	G	A	0.660588	-0.0277378	0.00508463	4.89e-08	exposure	TRUE	reported	ESy0vA	29.7596
36	rs1883842	T	G	0.720745	-0.0308332	0.00536826	9.27e-09	exposure	TRUE	reported	ESy0vA	32.9891
37	rs2834005	T	C	0.685	-0.0296997	0.0051734	9.42e-09	exposure	TRUE	reported	ESy0vA	32.9573
38	rs2838771	G	C	0.353279	0.0280984	0.00506572	2.91e-08	exposure	TRUE	reported	ESy0vA	30.7668
39	rs9615905	C	T	0.541807	-0.0275657	0.0048378	1.21e-08	exposure	TRUE	reported	ESy0vA	32.467
40	rs4300861	C	T	0.61792	-0.0307132	0.00494886	5.43e-10	exposure	TRUE	reported	ESy0vA	38.5159
41	rs12997558	G	A	0.641249	-0.0278184	0.00502214	3.04e-08	exposure	TRUE	reported	ESy0vA	30.6822
42	rs1011407	A	G	0.878372	0.0420618	0.00735917	1.09e-08	exposure	TRUE	reported	ESy0vA	32.6676
43	rs6722661	G	A	0.635331	0.0322543	0.00500354	1.15e-10	exposure	TRUE	reported	ESy0vA	41.5546
44	rs6711584	G	A	0.547981	-0.0322545	0.00483975	2.66e-11	exposure	TRUE	reported	ESy0vA	44.4155
45	rs13409451	A	G	0.607597	0.0277081	0.00493183	1.93e-08	exposure	TRUE	reported	ESy0vA	31.5643
46	rs2358016	C	G	0.501887	-0.028271	0.00481025	4.17e-09	exposure	TRUE	reported	ESy0vA	34.542
47	rs1596747	A	G	0.505864	-0.0310869	0.00480742	1e-10	exposure	TRUE	reported	ESy0vA	41.8147
48	rs7600261	C	T	0.693609	-0.0338034	0.00522051	9.47e-11	exposure	TRUE	reported	ESy0vA	41.9273
49	rs7612999	G	A	0.754662	-0.0305231	0.00559546	4.9e-08	exposure	TRUE	reported	ESy0vA	29.7567
50	rs2240326	G	A	0.526225	0.0471681	0.00481335	1.13e-22	exposure	TRUE	reported	ESy0vA	96.0291
51	rs2016933	C	G	0.269947	0.0310253	0.00542056	1.04e-08	exposure	TRUE	reported	ESy0vA	32.7599
52	rs6780459	A	T	0.253378	-0.0305507	0.0055211	3.14e-08	exposure	TRUE	reported	ESy0vA	30.6191
53	rs7685686	A	G	0.577647	0.0279222	0.00489192	1.14e-08	exposure	TRUE	reported	ESy0vA	32.5793
54	rs2164300	C	T	0.476721	0.0264751	0.00482677	4.13e-08	exposure	TRUE	reported	ESy0vA	30.0858
55	rs7675588	C	A	0.205365	0.0335228	0.00595438	1.8e-08	exposure	TRUE	reported	ESy0vA	31.6963
56	rs13107325	C	T	0.925555	-0.0701443	0.00918312	2.2e-14	exposure	TRUE	reported	ESy0vA	58.3451
57	rs1510719	T	C	0.616561	0.0388844	0.00494701	3.84e-15	exposure	TRUE	reported	ESy0vA	61.7824
58	rs10010963	C	T	0.383567	0.0269803	0.00494665	4.92e-08	exposure	TRUE	reported	ESy0vA	29.7489
59	rs1592757	G	C	0.644228	-0.0311051	0.00502465	6e-10	exposure	TRUE	reported	ESy0vA	38.3222
60	rs11953061	C	T	0.661092	-0.0281599	0.00508694	3.1e-08	exposure	TRUE	reported	ESy0vA	30.6442
61	rs329122	G	A	0.580369	0.0289529	0.00488358	3.05e-09	exposure	TRUE	reported	ESy0vA	35.1486
62	rs9396740	G	A	0.751206	0.031493	0.0055587	1.47e-08	exposure	TRUE	reported	ESy0vA	32.0984
63	rs2145318	T	A	0.513358	-0.0353431	0.0048106	2.03e-13	exposure	TRUE	reported	ESy0vA	53.9772
64	rs3828917	G	T	0.958174	-0.0671113	0.0120054	2.27e-08	exposure	TRUE	reported	ESy0vA	31.2492
65	rs4713692	C	T	0.632192	0.0276128	0.00498634	3.07e-08	exposure	TRUE	reported	ESy0vA	30.6659
66	rs2744961	C	T	0.641563	-0.0292007	0.00501549	5.81e-09	exposure	TRUE	reported	ESy0vA	33.8969
67	rs9372625	G	A	0.616958	0.037727	0.0049537	2.62e-14	exposure	TRUE	reported	ESy0vA	58.0023
68	rs9373363	A	G	0.746369	0.0326836	0.00555966	4.13e-09	exposure	TRUE	reported	ESy0vA	34.5593
69	rs12204714	C	T	0.367777	0.028817	0.00499422	7.92e-09	exposure	TRUE	reported	ESy0vA	33.2936
70	rs11762636	C	A	0.819718	0.0514827	0.00625598	1.88e-16	exposure	TRUE	reported	ESy0vA	67.7223
71	rs10242223	A	G	0.330202	0.028221	0.00513068	3.79e-08	exposure	TRUE	reported	ESy0vA	30.2549

## Sheet: Sheet3
0utcome	Exposure	Method	nsnp	lo_ci	up_ci	OR	OR_lci95	OR_uci95
Suppurative and unspecified otitis media	GERD	MR Egger	67	-0.018664	1.60186	2.20692	0.981509	4.96227
		Weighted median	67	0.0372	0.4488	1.27507	1.0379	1.56643
		Inverse variance weighted	67	0.0689492	0.354051	1.23553	1.07138	1.42483
		Weighted mode	67	0.035164	0.884236	1.5836	1.03579	2.42113
Acute suppurative otitis media	GERD	MR Egger	67	-0.449404	1.4514	1.65037	0.638008	4.2691
		Weighted median	67	0.035744	0.539856	1.33349	1.03639	1.71576
		Inverse variance weighted	67	0.0474316	0.381768	1.23937	1.04857	1.46487
		Weighted mode	67	-0.081992	0.918392	1.51922	0.921279	2.50526
Chronic suppurative otitis media	GERD	MR Egger	67	-3.2883	2.1213	0.557942	0.0373172	8.34198
		Weighted median	67	0.218904	1.6207	2.50879	1.24471	5.05661
		Inverse variance weighted	67	0.339004	1.29	2.25805	1.40355	3.63277
		Weighted mode	67	-0.653652	2.17345	2.13806	0.520143	8.78857

## Sheet: Sheet4
	Exposure	Outcome	Method	nsnp	B	Se	P_value	FDR_P
0	GERD	Acute suppurative otitis media	MR Egger	67	0.501	0.485	0.305	0.4575
1	GERD	Acute suppurative otitis media	Weighted median	67	0.288	0.129	0.025	0.025
2	GERD	Acute suppurative otitis media	Inverse variance weighted	67	0.215	0.085	0.012	0.012
3	GERD	Acute suppurative otitis media	Weighted mode	67	0.418	0.255	0.106	0.159
4	GERD	Chronic suppurative otitis media	MR Egger	67	-0.584	1.38	0.674	0.674
5	GERD	Chronic suppurative otitis media	Weighted median	67	0.92	0.358	0.01	0.025
6	GERD	Chronic suppurative otitis media	Inverse variance weighted	67	0.815	0.243	0.001	0.003
7	GERD	Chronic suppurative otitis media	Weighted mode	67	0.76	0.721	0.296	0.296
8	GERD	Suppurative and unspecified otitis media	MR Egger	67	0.792	0.413	0.06	0.18
9	GERD	Suppurative and unspecified otitis media	Weighted median	67	0.243	0.105	0.021	0.025
10	GERD	Suppurative and unspecified otitis media	Inverse variance weighted	67	0.212	0.073	0.004	0.006
11	GERD	Suppurative and unspecified otitis media	Weighted mode	67	0.46	0.217	0.038	0.114
